# Supplementary material for: Synthesis, In Silico Study, and Anti-Cancer Activity of Thiosemicarbazone Derivatives
Source: Biomedicines. 2021 Oct 1;9(10):1375. doi: 10.3390/biomedicines9101375 (PMC8533299; doi:10.3390/biomedicines9101375)
Supplement: Supplementary file 1 [file biomedicines-09-01375-s001.zip]

Archive with 1 entries (1 files):
- biomedicines-1385375-supplementary.pdf
